# Supplementary material for: A computational tool for the design of live attenuated virus vaccine based on microRNA-mediated gene silencing
Source: BMC Genomics. 2012 Dec 7;13(Suppl 7):S15. doi: 10.1186/1471-2164-13-S7-S15 (PMC3521223; doi:10.1186/1471-2164-13-S7-S15)
Supplement: Additional file 1 — List of ubiquitously expressed human miRNAs that are conserved with mouse but not chicken. [file 1471-2164-13-S7-S15-S1.txt]

hsa_mir_id	hsa_mir_ac	hsa_organism	hsa_mir_name	hsa_mir_seq	mmu_mir_id	mmu_mir_ac	mmu_organism	mmu_mir_name	mmu_mir_seq	rno_mir_id	rno_mir_ac	rno_organism	rno_mir_name	rno_mir_seq	mmu_miRNA	mmu_sets_of_tissues	hsa_miRNA	hsa_sets_of_tissues
hsa-miR-27a	MIMAT0000084	Homo sapiens	miR-27a	UUCACAGUGGCUAAGUUCCGC	mmu-miR-27a	MIMAT0000537	Mus musculus	miR-27a	UUCACAGUGGCUAAGUUCCGC	rno-miR-27a	MIMAT0000799	Rattus norvegicus	miR-27a	UUCACAGUGGCUAAGUUCCGC	miR-27a	20	miR-27a	43
hsa-miR-191	MIMAT0000440	Homo sapiens	miR-191	CAACGGAAUCCCAAAAGCAGCUG	mmu-miR-191	MIMAT0000221	Mus musculus	miR-191	CAACGGAAUCCCAAAAGCAGCUG	rno-miR-191	MIMAT0000866	Rattus norvegicus	miR-191	CAACGGAAUCCCAAAAGCAGCUG	miR-191	12	miR-191	37
hsa-miR-92a	MIMAT0000092	Homo sapiens	miR-92a	UAUUGCACUUGUCCCGGCCUGU	mmu-miR-92a	MIMAT0000539	Mus musculus	miR-92a	UAUUGCACUUGUCCCGGCCUG	rno-miR-92a	MIMAT0000816	Rattus norvegicus	miR-92a	UAUUGCACUUGUCCCGGCCUG	miR-92a	9	miR-92a	32
hsa-miR-99b	MIMAT0000689	Homo sapiens	miR-99b	CACCCGUAGAACCGACCUUGCG	mmu-miR-99b	MIMAT0000132	Mus musculus	miR-99b	CACCCGUAGAACCGACCUUGCG	rno-miR-99b	MIMAT0000821	Rattus norvegicus	miR-99b	CACCCGUAGAACCGACCUUGCG	miR-99b	13	miR-99b	32
hsa-miR-93	MIMAT0000093	Homo sapiens	miR-93	CAAAGUGCUGUUCGUGCAGGUAG	mmu-miR-93	MIMAT0000540	Mus musculus	miR-93	CAAAGUGCUGUUCGUGCAGGUAG	rno-miR-93	MIMAT0000817	Rattus norvegicus	miR-93	CAAAGUGCUGUUCGUGCAGGUAG	miR-93	13	miR-93	30
hsa-miR-106b	MIMAT0000680	Homo sapiens	miR-106b	UAAAGUGCUGACAGUGCAGAU	mmu-miR-106b	MIMAT0000386	Mus musculus	miR-106b	UAAAGUGCUGACAGUGCAGAU	rno-miR-106b	MIMAT0000825	Rattus norvegicus	miR-106b	UAAAGUGCUGACAGUGCAGAU	miR-106b	9	miR-106b	28
hsa-miR-23a	MIMAT0000078	Homo sapiens	miR-23a	AUCACAUUGCCAGGGAUUUCC	mmu-miR-23a	MIMAT0000532	Mus musculus	miR-23a	AUCACAUUGCCAGGGAUUUCC	rno-miR-23a	MIMAT0000792	Rattus norvegicus	miR-23a	AUCACAUUGCCAGGGAUUUCC	miR-23a	12	miR-23a	28
hsa-miR-26b	MIMAT0000083	Homo sapiens	miR-26b	UUCAAGUAAUUCAGGAUAGGU	mmu-miR-26b	MIMAT0000534	Mus musculus	miR-26b	UUCAAGUAAUUCAGGAUAGGU	rno-miR-26b	MIMAT0000797	Rattus norvegicus	miR-26b	UUCAAGUAAUUCAGGAUAGGU	miR-26b	10	miR-26b	27
hsa-miR-143	MIMAT0000435	Homo sapiens	miR-143	UGAGAUGAAGCACUGUAGCUC	mmu-miR-143	MIMAT0000247	Mus musculus	miR-143	UGAGAUGAAGCACUGUAGCUC	rno-miR-143	MIMAT0000849	Rattus norvegicus	miR-143	UGAGAUGAAGCACUGUAGCUCA	miR-143	13	miR-143	26
hsa-miR-30a	MIMAT0000087	Homo sapiens	miR-30a	UGUAAACAUCCUCGACUGGAAG	mmu-miR-30a	MIMAT0000128	Mus musculus	miR-30a	UGUAAACAUCCUCGACUGGAAG	rno-miR-30a	MIMAT0000808	Rattus norvegicus	miR-30a	UGUAAACAUCCUCGACUGGAAG	miR-30a	13	miR-30a	25
hsa-miR-25	MIMAT0000081	Homo sapiens	miR-25	CAUUGCACUUGUCUCGGUCUGA	mmu-miR-25	MIMAT0000652	Mus musculus	miR-25	CAUUGCACUUGUCUCGGUCUGA	rno-miR-25	MIMAT0000795	Rattus norvegicus	miR-25	CAUUGCACUUGUCUCGGUCUGA	miR-25	10	miR-25	24
hsa-miR-186	MIMAT0000456	Homo sapiens	miR-186	CAAAGAAUUCUCCUUUUGGGCU	mmu-miR-186	MIMAT0000215	Mus musculus	miR-186	CAAAGAAUUCUCCUUUUGGGCU	rno-miR-186	MIMAT0000863	Rattus norvegicus	miR-186	CAAAGAAUUCUCCUUUUGGGCU	miR-186	8	miR-186	20
hsa-miR-196b	MIMAT0001080	Homo sapiens	miR-196b	UAGGUAGUUUCCUGUUGUUGGG	mmu-miR-196b	MIMAT0001081	Mus musculus	miR-196b	UAGGUAGUUUCCUGUUGUUGGG	rno-miR-196b	MIMAT0001082	Rattus norvegicus	miR-196b	UAGGUAGUUUCCUGUUGUUGGG	miR-196b	9	miR-196b	15
hsa-miR-141	MIMAT0000432	Homo sapiens	miR-141	UAACACUGUCUGGUAAAGAUGG	mmu-miR-141	MIMAT0000153	Mus musculus	miR-141	UAACACUGUCUGGUAAAGAUGG	rno-miR-141	MIMAT0000846	Rattus norvegicus	miR-141	UAACACUGUCUGGUAAAGAUGG	miR-141	8	miR-141	13
hsa-miR-96	MIMAT0000095	Homo sapiens	miR-96	UUUGGCACUAGCACAUUUUUGCU	mmu-miR-96	MIMAT0000541	Mus musculus	miR-96	UUUGGCACUAGCACAUUUUUGCU	rno-miR-96	MIMAT0000818	Rattus norvegicus	miR-96	UUUGGCACUAGCACAUUUUUGCU	miR-96	9	miR-96	12
hsa-miR-182	MIMAT0000259	Homo sapiens	miR-182	UUUGGCAAUGGUAGAACUCACACU	mmu-miR-182	MIMAT0000211	Mus musculus	miR-182	UUUGGCAAUGGUAGAACUCACACCG	rno-miR-182	MIMAT0005300	Rattus norvegicus	miR-182	UUUGGCAAUGGUAGAACUCACACCG	miR-182	9	miR-182	11
hsa-miR-136	MIMAT0000448	Homo sapiens	miR-136	ACUCCAUUUGUUUUGAUGAUGGA	mmu-miR-136	MIMAT0000148	Mus musculus	miR-136	ACUCCAUUUGUUUUGAUGAUGG	rno-miR-136	MIMAT0000842	Rattus norvegicus	miR-136	ACUCCAUUUGUUUUGAUGAUGGA	miR-136	10	miR-136	9
hsa-miR-124	MIMAT0000422	Homo sapiens	miR-124	UAAGGCACGCGGUGAAUGCC	mmu-miR-124	MIMAT0000134	Mus musculus	miR-124	UAAGGCACGCGGUGAAUGCC	rno-miR-124	MIMAT0000828	Rattus norvegicus	miR-124	UAAGGCACGCGGUGAAUGCC	miR-124	11	miR-124	8
hsa-miR-503	MIMAT0002874	Homo sapiens	miR-503	UAGCAGCGGGAACAGUUCUGCAG	mmu-miR-503	MIMAT0003188	Mus musculus	miR-503	UAGCAGCGGGAACAGUACUGCAG	rno-miR-503	MIMAT0003213	Rattus norvegicus	miR-503	UAGCAGCGGGAACAGUACUGCAG	miR-503	7	miR-503	8
