# Supplementary material for: A computational tool for the design of live attenuated virus vaccine based on microRNA-mediated gene silencing
Source: BMC Genomics. 2012 Dec 7;13(Suppl 7):S15. doi: 10.1186/1471-2164-13-S7-S15 (PMC3521223; doi:10.1186/1471-2164-13-S7-S15)
Supplement: Additional file 2 — Number of compiled viral sequences in MicroLive database. [file 1471-2164-13-S7-S15-S2.xlsx]

## Sheet: No. of total sequences
Number of total sequences of viral sequences compiled from Influenza Virus Resource at NCBI (http://www.ncbi.nlm.nih.gov/ genomes/FLU/FLU.html and NCBI viral genome (http://www.ncbi.nlm.nih.gov/genomes/GenomesHome.cgi?taxid=10239) at the end of August 2010
Viruses	Number of sequences
Influenza A H1N1	19009
Influenza A H1N2	184
Influenza A H2N2	240
Influenza A H3N2	16244
Dengue virus type 1	14043
Dengue virus type 2	8819
Dengue virus type 3	5819
Dengue virus type 4	944
hepatitis C virus genotypes 1	5981
hepatitis C virus genotypes 2	153
hepatitis C virus genotypes 3	1071
hepatitis C virus genotypes 4	225
hepatitis C virus genotypes 5	1019
hepatitis C virus genotypes 6	139
measles	614
mumps	620
poliovirus 1	773
poliovirus 2	312
poliovirus 3	281
rabies	1540
