# Supplementary material for: A computational tool for the design of live attenuated virus vaccine based on microRNA-mediated gene silencing
Source: BMC Genomics. 2012 Dec 7;13(Suppl 7):S15. doi: 10.1186/1471-2164-13-S7-S15 (PMC3521223; doi:10.1186/1471-2164-13-S7-S15)
Supplement: Additional file 3 — List of human MREs identified within gene segments of Influenza A H1N1 virus with binding energy lower than -37 KCal/Mol and having at most two amino acid substitutions without effects on physical properties. [file 1471-2164-13-S7-S15-S3.xlsx]

## Sheet: Sheet1
miRNA	segment	target_start_stop	sequence_name	score	energy	miRNA_start_stop	align_length	%_identity_1	%_identity_2	num_diff_aa	num_affected_prop	changed_aa
hsa-miR-99b	seg_6	315_337	GQ385302_H1N1_Human_Canada_2009_315_322_330_336	156	-38.04	2_21	20	0.85	0.9	1	0	[108_I_V],
hsa-miR-503	seg_4	1313_1335	GQ850595_H1N1_Human_China_2009_1327_1328_1329_1332_1335	197	-41.94	2_22	20	0.95	0.95	1	0	[443_V_P],
hsa-miR-503	seg_4	1313_1335	GQ850595_H1N1_Human_China_2009_1327_1328_1329_1332	197	-41.84	1_22	21	0.9048	0.9524	1	0	[443_V_P],
hsa-miR-503	seg_4	1313_1335	GQ850595_H1N1_Human_China_2009_1326_1329_1332_1335	181	-39.77	1_22	21	0.9048	0.9524	1	0	[442_L_F],
hsa-miR-503	seg_4	1313_1335	GQ850595_H1N1_Human_China_2009_1326_1329_1332	181	-39.67	2_22	20	0.9	0.95	1	0	[442_L_F],
hsa-miR-503	seg_4	1313_1335	GQ850595_H1N1_Human_China_2009_1327_1329_1332_1335	181	-39.14	1_22	21	0.9048	0.9524	1	0	[443_V_L],
hsa-miR-503	seg_4	1313_1335	GQ850595_H1N1_Human_China_2009_1327_1329_1332	181	-39.04	2_22	20	0.9	0.95	1	0	[443_V_L],
hsa-miR-503	seg_4	1313_1335	GQ850595_H1N1_Human_China_2009_1313_1329_1332_1335	173	-37.46	1_22	21	0.8571	0.9048	1	0	[438_N_T],
hsa-miR-503	seg_4	1313_1335	GQ850595_H1N1_Human_China_2009_1313_1329_1332	173	-37.36	1_22	21	0.8095	0.9048	1	0	[438_N_T],
hsa-miR-191	seg_7	422_444	GQ132151_H1N1_Human_Canada_2009_435_438_439_440_443_444	197	-39.67	2_22	20	0.95	0.95	2	0	[147_V_P],[148_C_L],
hsa-miR-191	seg_7	422_444	GQ132151_H1N1_Human_Canada_2009_435_436_438_439_440	185	-39.52	3_22	19	1	1	2	0	[146_L_I],[147_V_P],
hsa-miR-191	seg_7	422_444	GQ132151_H1N1_Human_Canada_2009_435_436_438_443_444	157	-38.12	2_22	20	0.9	0.95	2	0	[146_L_I],[148_C_L],
hsa-miR-92a	seg_7	398_419	GQ132151_H1N1_Human_Canada_2009_403_404_409_410_417	148	-38.76	3_21	19	0.9474	0.9474	2	0	[135_M_P],[137_T_Q],
hsa-miR-92a	seg_7	398_419	GQ132151_H1N1_Human_Canada_2009_403_404_409_410	120	-37.93	6_21	15	1	1	2	0	[135_M_P],[137_T_Q],
hsa-miR-92a	seg_7	398_421	GQ402220_H1N1_Human_Canada_2009_403_404_409_410_420	128	-37.82	1_21	22	0.8182	0.8636	2	0	[135_M_P],[137_T_Q],
hsa-miR-92a	seg_7	398_421	GQ402220_H1N1_Human_Canada_2009_403_404_409_410	120	-37.82	4_21	19	0.8947	0.8947	2	0	[135_M_P],[137_T_Q],
hsa-miR-99b	seg_6	315_337	GQ385302_H1N1_Human_Canada_2009_315_317_322_330_336	160	-39.97	2_21	20	0.9	0.9	2	0	[106_V_A],[108_I_V],
hsa-miR-99b	seg_6	315_337	GQ385302_H1N1_Human_Canada_2009_317_322_330_336	160	-38.54	2_21	20	0.9	0.9	2	0	[106_V_A],[108_I_V],
hsa-miR-93	seg_5	771_794	GQ465713_H1N1_Human_Canada_2009_771_783_784_792_793_794	192	-38.25	2_21	20	0.95	0.95	2	0	[262_S_T],[265_I_C],
hsa-miR-93	seg_5	771_794	GQ465713_H1N1_Human_Canada_2009_771_784_792_793_794	188	-37.91	2_21	20	0.9	0.95	2	0	[262_S_T],[265_I_C],
hsa-miR-93	seg_5	771_794	GQ465713_H1N1_Human_Canada_2009_783_784_792_793_794	192	-38.04	2_21	20	0.95	0.95	2	0	[262_S_T],[265_I_C],
hsa-miR-93	seg_5	771_794	GQ465713_H1N1_Human_Canada_2009_784_792_793_794	188	-37.7	1_21	21	0.9048	0.9524	2	0	[262_S_T],[265_I_C],
hsa-miR-93	seg_5	772_794	GQ850596_H1N1_Human_China_2009_772_774_777_783_784_786_792	181	-38.15	3_22	19	0.9474	1	2	0	[258_F_L],[262_S_T],
hsa-miR-93	seg_5	772_794	GQ850596_H1N1_Human_China_2009_772_774_777_783_784_786	161	-37.18	4_22	18	0.9444	1	2	0	[258_F_L],[262_S_T],
hsa-miR-93	seg_5	772_794	GQ850596_H1N1_Human_China_2009_772_774_777_784_786_792	177	-37.81	3_22	19	0.8947	1	2	0	[258_F_L],[262_S_T],
hsa-miR-93	seg_5	789_812	GQ132164_H1N1_Human_Canada_2009_789_801_802_810_811_812	192	-38.25	1_21	21	0.9524	0.9524	2	0	[268_S_T],[271_I_C],
hsa-miR-93	seg_5	789_812	GQ132164_H1N1_Human_Canada_2009_801_802_810_811_812	192	-38.04	2_21	20	0.95	0.95	2	0	[268_S_T],[271_I_C],
hsa-miR-93	seg_5	789_812	GQ132164_H1N1_Human_Canada_2009_789_802_810_811_812	188	-37.91	2_21	20	0.9	0.95	2	0	[268_S_T],[271_I_C],
hsa-miR-93	seg_5	789_812	GQ132164_H1N1_Human_Canada_2009_802_810_811_812	188	-37.7	1_21	21	0.9048	0.9524	2	0	[268_S_T],[271_I_C],
hsa-miR-503	seg_4	1313_1335	GQ850595_H1N1_Human_China_2009_1326_1327_1328_1329_1332_1335	205	-46.77	2_22	20	1	1	2	0	[442_L_F],[443_V_P],
hsa-miR-503	seg_4	1313_1335	GQ850595_H1N1_Human_China_2009_1326_1327_1328_1329_1332	205	-46.67	2_22	20	1	1	2	0	[442_L_F],[443_V_P],
hsa-miR-503	seg_4	1313_1335	GQ850595_H1N1_Human_China_2009_1326_1327_1329_1332_1335	189	-43.97	2_22	20	0.95	1	2	0	[442_L_F],[443_V_L],
hsa-miR-503	seg_4	1313_1335	GQ850595_H1N1_Human_China_2009_1313_1327_1328_1329_1332_1335	197	-43.88	1_22	21	0.9524	0.9524	2	0	[438_N_T],[443_V_P],
hsa-miR-503	seg_4	1313_1335	GQ850595_H1N1_Human_China_2009_1326_1327_1329_1332	189	-43.87	2_22	20	0.95	1	2	0	[442_L_F],[443_V_L],
hsa-miR-503	seg_4	1313_1335	GQ850595_H1N1_Human_China_2009_1313_1327_1328_1329_1332	197	-43.78	1_22	21	0.9048	0.9524	2	0	[438_N_T],[443_V_P],
hsa-miR-503	seg_4	1313_1335	GQ850595_H1N1_Human_China_2009_1313_1326_1329_1332_1335	181	-41.71	2_22	20	0.9	0.95	2	0	[438_N_T],[442_L_F],
hsa-miR-503	seg_4	1313_1335	GQ850595_H1N1_Human_China_2009_1313_1326_1329_1332	181	-41.61	2_22	20	0.9	0.95	2	0	[438_N_T],[442_L_F],
hsa-miR-503	seg_4	1313_1335	GQ850595_H1N1_Human_China_2009_1326_1328_1329_1332_1335	197	-41.39	2_22	20	0.95	0.95	2	0	[442_L_F],[443_V_A],
hsa-miR-503	seg_4	1313_1335	GQ850595_H1N1_Human_China_2009_1326_1328_1329_1332	197	-41.29	1_22	21	0.9048	0.9524	2	0	[442_L_F],[443_V_A],
hsa-miR-503	seg_4	1313_1335	GQ850595_H1N1_Human_China_2009_1313_1327_1329_1332_1335	181	-41.08	1_22	21	0.9048	0.9524	2	0	[438_N_T],[443_V_L],
hsa-miR-503	seg_4	1313_1335	GQ850595_H1N1_Human_China_2009_1313_1327_1329_1332	181	-40.98	1_22	21	0.8571	0.9524	2	0	[438_N_T],[443_V_L],
hsa-miR-503	seg_4	1313_1335	GQ850595_H1N1_Human_China_2009_1326_1327_1328_1329_1335	173	-40.72	2_22	20	0.95	0.95	2	0	[442_L_F],[443_V_P],
hsa-miR-503	seg_4	1313_1335	GQ850595_H1N1_Human_China_2009_1326_1327_1328_1329	173	-40.62	1_22	21	0.9048	0.9524	2	0	[442_L_F],[443_V_P],
hsa-miR-503	seg_4	1313_1335	GQ850595_H1N1_Human_China_2009_1326_1327_1328_1332_1335	173	-40.54	2_22	20	0.95	0.95	2	0	[442_L_F],[443_V_P],
hsa-miR-503	seg_4	1313_1335	GQ850595_H1N1_Human_China_2009_1326_1327_1328_1332	173	-40.44	2_22	20	0.95	0.95	2	0	[442_L_F],[443_V_P],
hsa-miR-503	seg_4	1313_1335	GQ850595_H1N1_Human_China_2009_1313_1328_1329_1332_1335	189	-38.69	2_22	20	0.9	0.9	2	0	[438_N_T],[443_V_A],
hsa-miR-503	seg_4	1313_1335	GQ850595_H1N1_Human_China_2009_1313_1328_1329_1332	189	-38.59	1_22	21	0.8571	0.9048	2	0	[438_N_T],[443_V_A],
hsa-miR-503	seg_4	1313_1335	GQ850595_H1N1_Human_China_2009_1326_1327_1329_1335	157	-37.92	2_22	20	0.9	0.95	2	0	[442_L_F],[443_V_L],
hsa-miR-503	seg_4	1313_1335	GQ850595_H1N1_Human_China_2009_1313_1327_1328_1329_1335	165	-37.83	2_22	20	0.9	0.9	2	0	[438_N_T],[443_V_P],
hsa-miR-503	seg_4	1313_1335	GQ850595_H1N1_Human_China_2009_1326_1327_1329	157	-37.82	2_22	20	0.9	0.95	2	0	[442_L_F],[443_V_L],
hsa-miR-503	seg_4	1313_1335	GQ850595_H1N1_Human_China_2009_1313_1327_1328_1329	165	-37.73	1_22	21	0.8571	0.9048	2	0	[438_N_T],[443_V_P],
hsa-miR-503	seg_4	1313_1335	GQ850595_H1N1_Human_China_2009_1313_1327_1328_1332_1335	165	-37.65	1_22	21	0.9048	0.9048	2	0	[438_N_T],[443_V_P],
hsa-miR-503	seg_4	1313_1335	GQ850595_H1N1_Human_China_2009_1326_1327_1332_1335	157	-37.6	2_22	20	0.9	0.95	2	0	[442_L_F],[443_V_L],
hsa-miR-503	seg_4	1313_1335	GQ850595_H1N1_Human_China_2009_1313_1327_1328_1332	165	-37.55	1_22	21	0.8571	0.9048	2	0	[438_N_T],[443_V_P],
hsa-miR-503	seg_4	1313_1335	GQ850595_H1N1_Human_China_2009_1326_1327_1332	157	-37.5	1_22	21	0.8571	0.9524	2	0	[442_L_F],[443_V_L],
hsa-miR-25	seg_2	670_691	CY050337_H1N1_Human_Singapore_2009_675_676_686_687	176	-38.4	3_21	18	0.9444	1	2	0	[225_E_D],[229_L_C],
hsa-miR-25	seg_2	688_709	CY049697_H1N1_Human_Singapore_2009_693_694_704_705	176	-38.4	3_21	18	0.9444	1	2	0	[231_E_D],[235_L_C],
hsa-miR-25	seg_2	691_712	CY053894_H1N1_Human_Argentina_2009_696_697_707_708	176	-38.4	3_21	18	0.9444	1	2	0	[232_E_D],[236_L_C],
