# Supplementary material for: A computational tool for the design of live attenuated virus vaccine based on microRNA-mediated gene silencing
Source: BMC Genomics. 2012 Dec 7;13(Suppl 7):S15. doi: 10.1186/1471-2164-13-S7-S15 (PMC3521223; doi:10.1186/1471-2164-13-S7-S15)
Supplement: Additional file 4 — Number of human miRNAs identified with the miranda-predicted MREs within specific viral genes or gene segments. [file 1471-2164-13-S7-S15-S4.xlsx]

## Sheet: No. of human microRNAs found
Number of human microRNAs identified with the preprocessed MREs on specific viral genes or segments
	Binding enery <= -15 KCal/Mol		Binding enery <= -30 KCal/Mol
Viruses	Number of sequences identified with MREs	Number of distinct human microRNAs	Number of sequences identified with MREs	Number of distinct human microRNAs
Influenza A H1N1
segment 1	2376	995	2309	54
segment 2	2376	996	2376	36
segment 3	2376	988	2376	54
segment 4	2376	990	1968	25
segment 5	2376	974	2376	51
segment 6	2376	992	2321	38
segment 7	2376	951	2376	28
segment 8	2377	959	836	24
Influenza A H1N2
segment 1	23	788	0	0
segment 2	23	803	23	3
segment 3	23	780	23	5
segment 4	23	767	3	1
segment 5	23	762	23	7
segment 6	23	758	23	3
segment 7	23	675	23	3
segment 8	23	544	23	2
Influenza A H2N2
segment 1	30	865	30	7
segment 2	30	869	30	4
segment 3	30	838	30	5
segment 4	30	826	30	9
segment 5	30	807	30	4
segment 6	30	844	30	7
segment 7	30	731	30	8
segment 8	30	620	30	6
Influenza A H3N2
segment 1	2028	988	1924	27
segment 2	2028	981	2028	24
segment 3	2028	990	2028	30
segment 4	2028	987	2013	41
segment 5	2028	957	2028	50
segment 6	2028	986	2028	27
segment 7	2028	950	2028	23
segment 8	2028	928	2025	19
Dengue virus type 1
C	2153	734	295	7
E	1091	976	1091	31
M	2156	874	2156	24
NS1	1083	944	1083	34
NS2A	1083	931	898	15
NS2B	1083	822	103	11
NS3	1082	978	1082	57
NS4A	1073	846	1032	8
NS4B	1083	905	309	26
NS5	1083	979	1083	61
Dengue virus type 2
C	1341	766	14	4
E	700	969	700	33
M	1300	845	1215	11
NS1	697	936	697	22
NS2A	698	930	688	15
NS2B	698	832	350	11
NS3	698	965	698	45
NS4A	648	816	619	16
NS4B	693	907	536	29
NS5	698	993	698	59
Dengue virus type 3
C	871	634	869	5
E	460	959	460	26
M	870	811	801	12
NS1	458	916	456	19
NS2A	458	907	64	9
NS2B	458	779	457	11
NS3	458	950	458	32
NS4A	435	783	148	6
NS4B	458	903	458	10
NS5	458	975	458	41
Dengue virus type 4
C	139	463	0	0
E	77	932	77	19
M	136	715	132	13
NS1	76	847	76	20
NS2A	76	806	71	8
NS2B	76	691	76	7
NS3	76	921	76	24
NS4A	68	652	68	8
NS4B	76	791	71	5
NS5	76	945	76	35
hepatitis C virus genotypes 1
C	1179	953	1179	155
E1	539	994	539	139
E2	505	1006	505	268
NS2	538	1004	538	207
NS3	538	1008	538	243
NS4A	539	944	519	60
NS4B	538	992	538	203
NS5A	528	999	528	257
NS5B	536	997	536	199
p7	541	934	536	89
hepatitis C virus genotypes 2
C	17	834	17	59
E1	34	360	34	2
E2	34	596	34	5
NS4A	3	570	2	3
NS4B	4	896	4	52
NS5A	2	891	2	46
NS5B	59	925	59	64
hepatitis C virus genotypes 3
C	82	801	82	79
E1	174	617	164	12
E2	475	987	475	126
NS2	3	809	3	26
NS3	31	978	31	102
NS4A	3	368	3	8
NS4B	3	745	3	16
NS5A	23	957	23	99
NS5B	277	937	275	77
hepatitis C virus genotypes 4
C	8	604	8	22
E1	51	457	51	7
E2	51	682	51	16
NS3	43	948	43	110
NS5B	72	921	72	62
hepatitis C virus genotypes 5
E1	191	987	191	126
NS3	216	834	216	31
NS4A	216	860	188	27
NS4B	216	812	192	23
NS5B	180	880	175	41
hepatitis C virus genotypes 6
C	14	723	14	40
E1	14	826	14	20
E2	13	909	13	59
NS2	14	883	14	29
NS3	14	948	14	77
NS4A	14	504	14	16
NS4B	14	873	14	41
NS5A	14	925	14	72
NS5B	14	910	14	56
p7	14	606	14	19
measles
cprotein	7	599	7	8
fusion protein	53	898	53	25
haemagglutinin neuraminidase	280	977	280	53
large protein	47	995	47	41
matrix protein	47	831	47	12
nucleocapsid protein	107	930	107	36
phospho protein	67	914	67	38
v protein	5	685	5	11
mumps
fusion protein	42	883	40	9
haemagglutinin neuraminidase	34	920	34	20
large protein	30	994	30	39
matrix protein	29	862	27	9
nucleocapsid protein	33	916	33	25
phospho protein	12	793	12	34
smallhydrophobic protein	433	686	23	6
vprotein	7	713	7	20
poliovirus 1
2A	87	957	59	26
2B	59	834	20	14
2C	30	890	29	12
3A	30	674	28	5
3C	30	837	6	13
3D	30	954	28	13
VP1	236	998	235	93
VP2	62	935	62	29
VP3	63	898	62	15
VP4	115	632	40	6
VPg	27	242	0	0
poliovirus 2
2A	14	793	1	1
2B	14	632	10	4
2C	14	887	13	14
3A	14	640	4	1
3C	14	795	14	11
3D	19	926	18	20
VP1	135	947	135	45
VP2	24	911	24	17
VP3	24	880	24	23
VP4	27	461	16	4
VPg	13	262	5	3
poliovirus 3
2A	22	374	22	3
2B	4	544	1	1
2C	4	839	4	4
3A	4	467	2	3
3C	4	721	1	1
3D	4	862	4	8
VP1	216	963	216	55
VP2	6	847	3	7
VP3	6	805	6	10
VP4	8	395	2	1
VPg	3	123	0	0
rabies
glyco protein	339	1007	339	92
matrix protein	193	944	193	55
nucleo protein	715	1004	627	95
phospho protein	224	980	221	87
polymerase	63	1011	63	159
